# Supplementary material for: Developing a valid and reliable assessment of knowledge translation (KT) for continuing professional development program of health professionals
Source: PeerJ. 2018 Aug 13;6:e5323. doi: 10.7717/peerj.5323 (PMC6095105; doi:10.7717/peerj.5323)
Supplement: Supplemental Information 2 [file peerj-06-5323-s002.xlsx]

## Sheet: Pilot
RS	BCRQ1	BCRQ2	BCRQ3	BCRQ4	BCRQ5	BCRQ6	BCRQ7	BCRQ8	BCRQ9	BCRQ10	ACRQ1	ACRQ2	ACRQ3	ACRQ4	ACRQ5	ACRQ6	ACRQ7	ACRQ8	ACRQ9	ACRQ10	LCRQ1	LCRQ2	LCRQ3	LCRQ4	LCRQ5	LCRQ6	LCRQ7	LCRQ8	LCRQ9	LCRQ10	BACQ1	BACQ2	BACQ3	BACQ4	BACQ5	BACQ6	BACQ7	BACQ8	BACQ9	BACQ10	AACQ1	AACQ2	AACQ3	AACQ4	AACQ5	AACQ6	AACQ7	AACQ8	AACQ9
IPL1	4	4	4	4	4	4	4	4	4	4	5	5	5	5	5	5	5	5	5	5	4	4	4	4	4	4	4	4	4	4	4	4	4	4	4	4	4	4	4	4	5	5	5	5	5	5	5	5	5
IPL2	4	4	3	3	3	3	4	4	3	4	5	5	5	5	5	5	5	5	5	5	5	5	5	5	5	5	5	5	5	4	4	4	4	3	4	4	4	4	4	4	5	5	5	5	5	5	5	5	5
IPL3	4	5	4	4	4	4	5	4	4	5	6	5	5	4	5	5	5	5	5	6	3	4	3	3	3	4	4	4	4	4	3	3	3	4	4	4	4	4	3	4	5	5	5	5	5	6	6	5	5
IPL4	5	4	4	4	4	4	4	4	4	4	5	5	5	5	5	5	5	5	5	5	6	6	6	6	6	6	6	6	6	6	4	4	4	4	3	4	4	4	4	4	5	5	5	5	4	5	5	5	5
IPL5	4	4	4	4	4	3	3	4	4	4	5	4	5	4	4	4	4	5	5	5	5	4	5	5	4	4	4	5	5	5	3	4	3	4	3	4	4	4	4	3	4	5	4	4	4	4	4	5	4
IPL6	5	2	3	3	2	3	3	2	4	2	5	4	4	4	4	4	4	4	5	4	4	2	2	2	2	2	2	2	2	2	2	5	4	4	4	4	4	4	4	4	3	5	5	5	4	5	5	5	5
IPL7	2	1	2	2	2	2	3	2	2	3	4	5	4	4	4	5	4	4	5	5	2	1	1	1	1	1	2	1	3	2	2	2	3	3	3	3	3	3	2	2	5	4	4	4	5	5	4	4	5
IPL8	3	3	3	4	4	4	3	3	3	3	5	6	6	5	5	5	5	5	6	6	4	3	4	3	3	3	3	3	3	3	3	3	3	3	3	4	4		4	4	5	6	6	5	6	5	5		6
IPL9	3	3	3	2	3	3	3	3	2	3	4	4	4	3	4	4	4	4	4	4	5	4	5	5	5	5	5	5	5	5	3	2	3	3	3	3	3	3	2	3	4	3	3	4	4	4	4	4	4
IPL10	4	4	4	4	4	4	4	4	4	4	5	5	5	5	5	5	5	5	5	5	4	4	4	4	4	4	4	4	4	4	4	4	4	4	4	4	4	4	4	4	5	5	5	5	5	5	5	5	5
[truncated: 12 more columns]

## Sheet: Actual
RS	BCRQ1	BCRQ2	BCRQ3	BCRQ4	BCRQ5	BCRQ6	BCRQ7	BCRQ8	BCRQ9	BCRQ10	ACRQ1	ACRQ2	ACRQ3	ACRQ4	ACRQ5	ACRQ6	ACRQ7	ACRQ8	ACRQ9	ACRQ10	LCRQ1	LCRQ2	LCRQ3	LCRQ4	LCRQ5	LCRQ6	LCRQ7	LCRQ8	LCRQ9	LCRQ10	BACQ1	BACQ2	BACQ3	BACQ4	BACQ5	BACQ6	BACQ7	BACQ8	BACQ9	BACQ10	AACQ1	AACQ2	AACQ3	AACQ4	AACQ5	AACQ6	AACQ7	AACQ8	AACQ9
IPL01	3	3	4	4	3	4	3	3	4	3	5	4	5	5	5	6	5	5	5	4	4	3	3	3	3	4	4	4	3	2	4	3	3	3	3	3	4	3	3	3	6	4	4	5	5	5	6	4	4
IPL02	2	3	3	2	2	2	2	2	2	2	3	3	3	3	3	3	3	3	3	3	4	4	4	4	4	4	4	4	4	4	2	2	2	2	2	2	2	2	2	2	3	3	3	3	3	3	3	3	3
IPL03	4	4	4	4	4	4	4	4	4	4	6	6	6	6	6	6	6	6	6	6	5	5	5	5	5	5	5	5	5	5	4	4	4	4	4	4	4	4	4	4	6	6	6	6	6	6	6	6	6
IPL04	3	4	4	4	3	4	4	3	4	4	4	5	5	5	4	5	4	4	5	5	4	5	5	5	4	5	4	4	5	5	4	4	3	4	3	4	4	4	4	4	5	5	4	5	4	5	5	5	5
IPL05	4	4	4	4	4	4	4	4	4	4	4	5	5	5	5	5	5	5	5	5	4	5	5	5	5	5	5	5	5	5	4	4	4	4	4	4	4	4	3	4	4	5	5	5	5	5	5	5	5
IPL06	2	2	2	2	3	3	3	3	3	2	5	4	4	4	4	5	4	4	5	4	4	4	4	4	4	4	4	4	4	4	2	3	3	3	3	3	3	3	3	3	4	4	4	4	5	4	4	4	4
IPL07	4	4	4	4	4	4	4	3	3	3	6	4	5	5	5	6	6	5	6	5	3	4	3	4	4	5	5	4	5	4	3	3	3	2	2	2	2	3	3	3	5	6	5	5	5	6	6	5	5
IPL08	2	2	3	3	3	3	3	3	2	2	5	5	5	5	5	5	5	5	5	5	5	5	4	5	5	4	5	5	5	5	3	3	2	2	3	3	3	3	3	3	5	5	5	5	5	5	5	5	5
IPL09	3	3	3	3	3	3	3	3	3	3	5	5	6	5	5	6	6	6	6	6	3	3	3	3	3	2	2	2	2	2	3	3	3	3	3	3	3	3	3	3	5	5	5	5	5	5	5	5	5
IPL10	4	5	5	5	3	4	3	4	4	5	6	6	6	6	6	6	5	6	6	6	4	4	5	5	3	3	4	4	3	4	3	4	3	3	5	4	3	3	3	4	6	6	6	6	6	6	5	6	6
IPL11	3	3	3	3	3	3	3	3	3	3	5	5	5	5	5	5	5	5	5	5	4	4	4	4	4	4	4	4	4	4	3	3	3	3	3	3	3	3	3	3	5	5	5	5	5	5	5	5	5
IPL12	3	3	3	3	3	4	3	3	4	3	4	4	4	4	4	4	4	4	5	4											4	4	4	4	4	4	4	4	4	4	4	4	4	4	4	4	4	4	5
IPL13	3	3	2	3	3	3	2	3	2	2	6	4	5	5	5	6	5	5	6	6	5	4	5	5	5	4	5	5	5	5	3	3	3	3	2	2	3	2	2	3	5	5	5	5	6	5	5	5	5
IPL14	4	4	4	4	4	4	4	5	5	5	5	5	5	5	5	5	5	5	5	5	3	4	4	4	3	3	3	4	3	4	4	4	4	5	5	5	5	5	5	5	5	5	5	5	6	6	6	6	6
IPL15	3	3	3	3	3	3	3	3	3	3	5	5	5	5	5	5	5	5	5	5	5	5	5	5	5	5	5	5	5	5	3	3	3	3	3	3	3	3	3	3	5	5	5	5	5	5	5	5	5
IPL16	2	4	4	4	4	4	4	4	4	4	4	5	5	5	5	5	5	5	5	5	2	4	4	4	4	4	4	4	4	4	2	4	4	4	4	4	4	4	4	4	3	5	5	5	5	5	5	5	5
IPL17	2	3	3	2	3	3	3	3	3	3	5	5	5	5	5	5	5	5	5	5	3	3	3	3	3	3	3	3	3	3	3	3	3	3	3	3	3	3	3	3	5	5	5	5	5	5	5	5	5
IPL18	4	4	4	4	4	4	4	4	4	4	5	6	6	6	6	6	6	6	6	6	4	4	4	4	4	4	4	4	4	4	4	4	4	4	4	4	4	4	4	4	6	6	6	6	6	6	6	6	6
IPL19	3	5	5	5	5	5	4	5	4	5	5	6	6	6	6	6	5	6	5	5	3	3	3	3	3	3	4	3	3	5	4	5	6	6	6	6	5	5	5	5	5	5	6	6	6	6	5	6	6
IPL20	3	3	3	3	3	3	3	3	3	3	4	5	4	5	4	4	4	5	4	5	3	3	3	2	2	2	3	3	3	3	3	5	5	5	4	4	4	3	3	3	4	5	5	5	6	6	6	5	5
IPL21	4	4	4	4	4	4	4	4	4	4	6	5	6	6	5	6	6	6	6	6	3	3	3	3	4	6	6	6	3	6	4	4	4	4	4	4	4	4	4	4	6	6	6	5	5	6	6	6	5
IPL22	3	3	3	3	3	3	3	3	3	3	2	3	3	3	3	3	3	3	2	3	3	3	3	3	3	3	3	3	3	3	3	3	3	3	3	3	3	3	3	3	3	3	3	3	3	3	3	3	3
IPL23	2	3	3	4	3	2	3	4	2	3	4	4	5	6	4	5	4	5	3	3	3	3	3	4	3	3	3	3	3	3	3	3	2	4	3	3	4	4	3	4	4	4	4	5	6	4	6	5	6
IPL24	2	2	2	2	2	2	2	2	2	2	4	4	4	4	4	4	4	4	4	4	3	3	3	3	3	3	3	3	3	3	2	2	2	2	2	2	2	2	2	2	4	4	4	4	4	4	4	4	4
IPL25	4	4	4	4	4	4	4	4	4	4	5	5	5	5	5	5	5	5	5	5	4	4	4	4	4	4	4	4	4	4	4	4	4	4	4	4	4	4	4	4	5	5	5	5	5	5	5	5	5
IPL26	2	2	1	2	2	2	1	2	2	2	4	4	4	5	5	5	4	5	5	5	2	1	1	2	2	3	3	2	2	3	2	2	2	2	1	2	2	2	2	2	4	4	4	4	4	4	4	4	4
IPL27	3	3	4	4	3	5	6	3	4	4	4	4	4	4	4	6	6	4	6	4	3	4	4	4	4	6	6	4	5	4	3	4	4	4	3	3	5	5	3	5	4	4	4	4	4	4	6	6	4
IPL28	3	3	3	3	3	4	4	4	4	4	3	4	4	4	4	4	4	5	4	4	4	4	4	4	4	4	4	4	4	4	3	4	3	3	3	4	3	3	3	3	4	4	3	4	4	4	4	4	4
IPL29	4	4	4	4	4	4	3	3	3	3	5	5	5	5	5	5	5	5	5	5	4	4	4	4	4	4	4	4	4	4	3	3	3	3	3	3	3	4	4	4	5	5	5	6	6	6	6	6	5
IPL30	1	1	1	1	1	1	1	1	1	1	6	6	5	5	5	6	6	4	5	4	1	4	4	4	4	5	1	1	1	2	1	5	5	5	5	5	5	5	1	1	6	6	6	6	6	6	6	6	6
IPL31	2	2	2	2	2	2	2	2	2	2	6	6	6	6	6	6	6	6	6	6	3	3	3	3	3	3	3	3	3	3	1	2	2	3	3	3	3	3	3	3	6	6	5	5	5	6	6	6	6
IPL32	4	4	4	4	4	4	4	4	4	4	5	5	5	5	5	5	5	5	5	5	4	4	4	4	4	4	4	4	4	4	4	4	4	4	4	4	4	4	4	4	6	6	6	6	6	5	5	5	5
IPL33	3	3	3	3	3	3	3	3	3	3	6	6	6	6	6	6	6	6	6	6	4	4	4	4	4	4	4	4	4	4	3	3	3	3	3	3	3	3	3	3	6	6	6	6	6	6	6	6	6
IPL34	4	4	4	4	4	4	4	4	4	4	5	5	5	5	5	5	5	5	5	5	4	4	4	4	4	4	4	4	4	4	4	4	4	4	4	4	4	4	4	4	5	5	5	5	5	5	5	5	5
IPL35	5	4	3	4	4	4	4	4	3	4	5	5	4	4	5	5	5	5	5	5	4	4	3	4	4	4	3	3	4	3	3	4	4	3	4	4	4	4	4	4	5	4	4	4	5	5	5	5	5
IPL36	4	4	4	4	4	4	4	4	4	4	5	5	5	5	5	5	5	5	5	5	5	5	5	5	5	5	5	5	5	5	5	4	5	5	5	5	4	4	5	5	5	5	5	5	5	5	5	5	5
IPL37	3	4	4	4	4	3	4	4	4	4	4	4	5	4	4	5	4	5	4	5	4	5	5	5	5	4	5	4	5	4	4	3	3	4	4	4	4	3	3	4	5	5	4	5	5	5	5	5	5
IPL38	3	3	3	4	4	3	3	3	4	4	5	5	5	6	6	5	5	6	6	6	5	5	5	5	5	5	5	5	5	5	3	3	4	4	4	4	3	3	3	3	5	5	6	6	5	5	5	5	6
IPL39	3	3	3	3	3	3	3	3	3	3	5	5	6	6	6	6	5	5	6	6	3	3	3	3	3	3	3	3	3	3	4	3	4	4	5	4	4	4	3	3	5	5	5	5	5	5	6	6	6
IPL40	4	5	6	5	6	6	5	5	5	5	5	6	6	5	6	6	5	5	6	5	3	4	4	4	4	5	4	3	3	4	4	5	6	6	5	5	6	6	5	6	6	5	6	6	6	5	6	6	5
IPL41	4	4	4	4	4	4	4	4	4	4	5	5	5	5	5	5	5	5	5	5	4	4	4	4	4	4	4	4	4	4	4	4	4	4	4	4	4	4	4	4	5	5	5	5	5	5	5	5	5
IPL42	6	6	6	6	6	6	6	6	6	6	6	6	6	6	6	6	6	6	6	6	3	3	3	3	3	3	3	2	2	3	6	6	6	6	5	6	6	5	6	6	6	6	6	6	6	6	6	6	6
IPL43	3	3	3	3	3	3	3	3	3	3	6	6	6	6	6	6	6	6	6	6	2	1	2	1	1	1	1	1	1	1	3	3	3	3	3	3	3	3	3	3	6	6	6	6	6	6	6	6	6
IPL44	3	3	3	3	3	3	3	3	3	3	4	4	4	4	4	4	4	4	4	4	3	3	3	3	3	3	3	3	3	3	3	2	3	2	2	3	3	3	3	4	4	3	4	4	3	3	4	4	3
IPL45	2	3	4	4	3	3	4	4	4	4	4	5	5	5	5	5	5	5	5	5	4	5	4	4	4	4	4	4	4	4	3	4	4	4	4	4	4	4	4	4	6	5	6	6	5	6	6	6	5
[truncated: 11 more columns]

## Sheet: Legends
Code	Description		Responses
RS	Respondent		1	Emerging
B	Before		2	Developing
A	Actual		3	Minimal
L	Lecture		4	Proficient
CR	Creation		5	Advanced
AC	Action		6	Excellent
Q#	Item No.
